# Supplementary material for: Screening for Potential Drug–Drug Interactions in Patients Receiving Anticoagulant Therapy: A Comparison of Three Drug Interaction Databases for Consistency in Severity Rating, Evidence Classification, and Clinical Management
Source: Medicina (Kaunas). 2026 May 2;62(5):872. doi: 10.3390/medicina62050872 (PMC13208237; doi:10.3390/medicina62050872)
Supplement: Supplementary file 1 [file medicina-62-00872-s001.zip]

Archive with 1 entries (1 files):
- medicina-4249547-supplementary.pdf
